# Supplementary material for: Stratifying malaria receptivity in Bangladesh using archived rapid diagnostic tests
Source: Malar J. 2020 Sep 23;19:345. doi: 10.1186/s12936-020-03418-y (PMC7513508; doi:10.1186/s12936-020-03418-y)
Supplement: Supplementary file 1 — Additional file 1. Serological database. [file 12936_2020_3418_MOESM1_ESM.xlsx]

## Sheet: Serological Data
ID	OD1	OD2	Mean OD	Blank	ΔOD	Normalized ΔOD	Immune Responders 1= ΔOD>0.3 ; 0= ΔOD≤0.3
AL Dec 001	0.4185	0.3886	0.40355	0.3376	0.06595	0.076502	0
AL Dec 002	0.3731	0.3661	0.3696	0.3376	0.032	0.03712	0
AL Dec 003	0.3457	0.346	0.34585	0.3376	0.00825	0.00957	0
AL Dec 004	0.34	0.3461	0.34305	0.3376	0.00545	0.006322	0
AL Dec 005	0.553	0.5819	0.56745	0.3376	0.22985	0.266626	0
AL Dec 006	0.369	0.3874	0.3782	0.36805	0.01015	0.0114977	0
AL Dec 007	0.4218	0.4524	0.4371	0.36805	0.06905	0.0782184	0
AL Dec 008	0.7727	0.7782	0.77545	0.3348	0.44065	0.480309	1
AL Dec 009	0.382	0.3544	0.3682	0.3376	0.0306	0.035496	0
AL Dec 010	0.5355	0.5669	0.5512	0.3376	0.2136	0.247776	0
AL Dec 011	0.3683	0.3615	0.3649	0.3376	0.0273	0.031668	0
AL Dec 012	0.3873	0.3753	0.3813	0.3376	0.0437	0.050692	0
AL Dec 013	0.3596	0.3069	0.33325	0.3376	-0.00435	0	0
AL Dec 014	0.3982	0.4159	0.40705	0.36805	0.039	0.0441784	0
AL Dec 015	0.4863	0.4911	0.4887	0.36805	0.12065	0.13667	0
AL Dec 016	0.3367	0.3445	0.3406	0.3348	0.0058	0.006322	0
AL Dec 017	0.3607	0.4027	0.3817	0.3376	0.0441	0.051156	0
AL Dec 018	0.4872	0.4842	0.4857	0.3376	0.1481	0.171796	0
AL Dec 019	0.4699	0.4467	0.4583	0.3376	0.1207	0.140012	0
AL Dec 020	0.3736	0.3624	0.368	0.3376	0.0304	0.035264	0
AL Dec 021	0.4866	0.4414	0.464	0.34425	0.11975	0.12933	0
AL Dec 022	0.4713	0.4825	0.4769	0.33885	0.13805	0.149094	0
AL Dec 023	0.3567	0.3605	0.3586	0.33885	0.01975	0.02133	0
AL Dec 024	0.3564	0.3455	0.35095	0.33885	0.0121	0.013068	0
AL Dec 025	0.352	0.3507	0.35135	0.33885	0.0125	0.0135	0
AL Dec 026	0.3531	0.3464	0.34975	0.34425	0.0055	0.00594	0
AL Dec 027	0.3638	0.3493	0.35655	0.34425	0.0123	0.013284	0
AL Dec 028	0.3565	0.3533	0.3549	0.34425	0.01065	0.011502	0
AL Dec 029	0.3773	0.36	0.36865	0.34425	0.0244	0.026352	0
AL Dec 030	0.4504	0.4048	0.4276	0.34425	0.08335	0.090018	0
AL Dec 031	0.363	0.3597	0.36135	0.33885	0.0225	0.0243	0
AL Dec 032	0.346	0.3604	0.3532	0.33885	0.01435	0.015498	0
AL Dec 033	0.3557	0.3485	0.3521	0.33885	0.01325	0.01431	0
AL Dec 034	0.34	0.3424	0.3412	0.33885	0.00235	0.002538	0
AL Dec 035	0.3636	0.3556	0.3596	0.34425	0.01535	0.016578	0
AL Dec 036	0.3521	0.349	0.35055	0.34425	0.0063	0.006804	0
AL Dec 037	0.3446	0.368	0.3563	0.34425	0.01205	0.013014	0
AL Dec 038	0.3456	0.3543	0.34995	0.34425	0.0057	0.006156	0
AL Dec 039	0.3652	0.3155	0.34035	0.34425	-0.0039	0	0
AL Dec 040	0.3932	0.3926	0.3929	0.33885	0.05405	0.058374	0
AL Dec 041	0.3582	0.3514	0.3548	0.33885	0.01595	0.017226	0
AL Dec 042	0.8403	0.8895	0.8649	0.33885	0.52605	0.568134	1
AL Dec 043	0.337	0.3475	0.34225	0.33885	0.0034	0.003672	0
AL Dec 044	0.3547	0.3667	0.3607	0.34425	0.01645	0.017766	0
AL Dec 045	0.4846	0.4857	0.48515	0.34425	0.1409	0.152172	0
AL Dec 046	0.487	0.484	0.4855	0.34425	0.14125	0.15255	0
AL Dec 047	0.3859	0.3967	0.3913	0.34425	0.04705	0.050814	0
AL Dec 048	0.4602	0.4236	0.4419	0.34425	0.09765	0.105462	0
AL Dec 049	0.3619	0.3583	0.3601	0.33885	0.02125	0.02295	0
AL Dec 050	0.4197	0.4291	0.4244	0.33885	0.08555	0.092394	0
AL Dec 051	0.4176	0.426	0.4218	0.33885	0.08295	0.089586	0
AL Dec 052	0.3882	0.3917	0.38995	0.33885	0.0511	0.055188	0
AL Dec 053	0.5306	0.5443	0.53745	0.34425	0.1932	0.208656	0
AL Dec 054	0.5078	0.552	0.5299	0.33705	0.19285	0.212135	0
AL Dec 055	0.6666	0.6802	0.6734	0.33705	0.33635	0.369985	1
AL Dec 056	1.6882	1.6214	1.6548	0.33705	1.31775	1.44952	1
AL Dec 057	0.5537	0.5343	0.544	0.33705	0.20695	0.227645	0
AL Dec 058	0.3601	0.3578	0.35895	0.3348	0.02415	0.0263235	0
AL Dec 059	0.3413	0.3412	0.34125	0.3348	0.00645	0.0070305	0
AL Dec 060	0.3421	0.3389	0.3405	0.3348	0.0057	0.006213	0
AL Dec 061	0.3967	0.3791	0.3879	0.36805	0.01985	0.0224857	0
AL Dec 062	0.4901	0.5024	0.49625	0.36805	0.1282	0.145222	0
AL Dec 063	0.3397	0.3546	0.34715	0.36805	-0.0209	0	0
AL Dec 064	0.392	0.4322	0.4121	0.38285	0.02925	0.0363639	0
AL Dec 065	0.8576	0.855	0.8563	0.38285	0.47345	0.588599	1
AL Dec 066	0.478	0.4845	0.48125	0.38285	0.0984	0.122332	0
AL Dec 067	0.4629	0.4743	0.4686	0.38285	0.08575	0.106605	0
AL Dec 068	0.4698	0.4509	0.46035	0.38285	0.0775	0.0963489	0
AL Dec 069	0.7725	0.8619	0.8172	0.3555	0.4617	0.523933	1
AL Dec 070	0.3887	0.3645	0.3766	0.36805	0.00855	0.00968526	0
AL Dec 071	0.4429	0.4696	0.45625	0.36805	0.0882	0.0999111	0
AL Dec 072	0.3667	0.3682	0.36745	0.36805	-0.0006	0	0
AL Dec 073	0.3924	0.4255	0.40895	0.38285	0.0261	0.0324478	0
AL Dec 074	0.3383	0.3837	0.361	0.3555	0.0055	0.00624135	0
AL Dec 075	0.3614	0.3805	0.37095	0.36805	0.0029	0.00328506	0
AL Dec 076	0.404	0.3957	0.39985	0.36805	0.0318	0.0360224	0
AL Dec 077	0.3562	0.3624	0.3593	0.36805	-0.00875	0	0
AL Dec 078	0.3828	0.4108	0.3968	0.38285	0.01395	0.0173428	0
AL Dec 079	0.457	0.3309	0.39395	0.37225	0.0217	0.014973	0
AL Dec 080	0.4266	0.3694	0.398	0.37225	0.02575	0.0177675	0
AL Dec 081	0.4298	0.496	0.4629	0.37225	0.09065	0.0625485	0
AL Dec 082	0.4261	0.4233	0.4247	0.42055	0.00415	0.002739	0
AL Dec 083	0.4689	0.4344	0.45165	0.42055	0.0311	0	0
AL Dec 084	0.6003	0.6167	0.6085	0.39745	0.21105	0.170951	0
AL Dec 085	1.0601	1.1201	1.0901	0.37225	0.71785	0.495317	1
AL Dec 086	0.5751	0.5769	0.576	0.37225	0.20375	0.140587	0
AL Dec 087	0.3654	0.3813	0.37335	0.37225	0.0011	0.000759	0
AL Dec 089	0.4395	0.3882	0.41385	0.37225	0.0416	0.028704	0
AL Dec 090	1.324	1.3473	1.33565	0.42055	0.9151	0.603966	1
AL Dec 091	0.516	0.5233	0.51965	0.42055	0.0991	0.065406	0
AL Dec 092	0.4567	0.4499	0.4533	0.42055	0.03275	0	0
AL Dec 093	0.7396	0.709	0.7243	0.39745	0.32685	0.264748	0
AL Dec 094	0.4157	0.4143	0.415	0.37225	0.04275	0.0294975	0
AL Dec 095	1.3167	1.2683	1.2925	0.37225	0.92025	0.634972	1
AL Dec 096	0.387	0.3913	0.38915	0.37225	0.0169	0.011661	0
AL Dec 097	0.6621	0.5454	0.60375	0.37225	0.2315	0.159735	0
AL Dec 098	0.4874	0.468	0.4777	0.37225	0.10545	0.0727605	0
AL Dec 099	1.87	1.8958	1.8829	0.42055	1.46235	0.965151	1
AL Dec 100	1.1474	1.1577	1.15255	0.42055	0.732	0.48312	1
AL Dec 101	0.7107	0.7164	0.71355	0.42055	0.293	0.09438	0
AL Dec 102	0.4134	0.4363	0.42485	0.39745	0.0274	0.022194	0
AL Dec 103	0.5232	0.5305	0.52685	0.37225	0.1546	0.106674	0
AL Dec 104	0.5836	0.5951	0.58935	0.37225	0.2171	0.149799	0
AL Dec 105	0.949	0.9763	0.96265	0.37225	0.5904	0.407376	1
AL Dec 106	0.5965	0.5311	0.5638	0.37225	0.19155	0.13217	0
AL Dec 107	0.4958	0.463	0.4794	0.37225	0.10715	0.0739335	0
AL Dec 108	0.9123	0.887	0.89965	0.42055	0.4791	0.316206	1
AL Dec 109	0.4043	0.434	0.41915	0.42055	-0.0014	0	0
AL Dec 110	0.4382	0.4225	0.43035	0.42055	0.0098	0.006468	0
AL Dec 111	0.3779	0.391	0.38445	0.39745	-0.013	0	0
AL Dec 112	1.1387	1.2092	1.17395	0.37225	0.8017	0.553173	1
AL Dec 113	0.3901	0.3964	0.39325	0.37225	0.021	0.01449	0
AL Dec 114	0.3935	0.4118	0.40265	0.37225	0.0304	0.020976	0
AL Dec 115	0.4125	0.3551	0.3838	0.37225	0.01155	0.0079695	0
AL Dec 116	0.4245	0.3989	0.4117	0.37225	0.03945	0.0272205	0
AL Dec 117	0.4503	0.4284	0.43935	0.42055	0.0188	0.012408	0
Al Dec 118	0.4236	0.4308	0.4272	0.42055	0.00665	0.004389	0
AL Dec 119	0.4607	0.4366	0.44865	0.42055	0.0281	0.018546	0
AL Dec 120	0.4413	0.418	0.42965	0.39745	0.0322	0.026082	0
AL Dec 121	0.6486	0.6364	0.6425	0.37225	0.27025	0.186472	0
AL Dec 122	0.5095	0.5175	0.5135	0.37225	0.14125	0.0974625	0
AL Dec 123	0.4301	0.3832	0.40665	0.42055	-0.0139	0	0
AL Dec 124	0.4065	0.454	0.43025	0.42055	0.0097	0.006402	0
AL Dec 125	0.8244	0.6146	0.7195	0.3015	0.418	0.5434	1
AL Dec 126	0.5027	0.4164	0.45955	0.3015	0.15805	0.205465	0
AL Dec 127	0.507	0.4401	0.47355	0.3015	0.17205	0.223665	0
AL Dec 128	0.549	0.5437	0.54635	0.3015	0.24485	0.318305	1
AL Dec 129	0.4601	0.4154	0.43775	0.3015	0.13625	0.177125	0
AL Dec 130	1.0888	0.9023	0.99555	0.42055	0.575	0.3465	1
AL Dec 131	0.7685	0.7217	0.7451	0.42055	0.32455	0.214203	0
AL Dec 132	0.4161	0.4186	0.41735	0.42055	-0.0032	0	0
AL Nov 001	0.6414	0.6615	0.65145	0.3376	0.31385	0.364066	1
AL Nov 002	0.3675	0.3603	0.3639	0.3376	0.0263	0.030508	0
AL Nov 003	1.1809	1.1332	1.15705	0.3376	0.81945	0.950562	1
AL Nov 004	0.5932	0.6217	0.60745	0.3376	0.26985	0.313026	1
AL Nov 005	0.9702	1.1443	1.05725	0.3376	0.71965	0.834794	1
AL Nov 006	1.3322	1.4245	1.37835	0.3376	1.04075	1.20727	1
AL Nov 007	0.654	0.6717	0.66285	0.36805	0.2948	0.333943	1
AL Nov 008	0.3578	0.3601	0.35895	0.3348	0.02415	0.0263235	0
AL Nov 009	1.3164	1.3131	1.31475	0.3348	0.97995	1.06815	1
AL Nov 010	1.7525	1.9132	1.83285	0.3376	1.49525	1.73449	1
AL Nov 018	0.3452	0.347	0.3461	0.3348	0.0113	0.012317	0
AL Nov 019	0.358	0.369	0.3635	0.3376	0.0259	0.030044	0
AL Nov 020	0.419	0.4246	0.4218	0.3376	0.0842	0.097672	0
AL Nov 021	0.3605	0.3679	0.3642	0.3376	0.0266	0.030856	0
AL Nov 022	0.3487	0.3092	0.32895	0.3348	-0.00585	0	0
AL Nov 023	0.3495	0.339	0.34425	0.3376	0.00665	0.007714	0
AL Nov 024	0.4141	0.3973	0.4057	0.36805	0.03765	0.0426491	0
AL Nov 025	0.4153	0.439	0.42715	0.36805	0.0591	0.0669472	0
AL Nov 026	0.4044	0.4023	0.40335	0.36805	0.0353	0.0399871	0
AL Nov 027	0.3507	0.3502	0.35045	0.3348	0.01565	0.0170585	0
AL Nov 028	0.5741	0.5702	0.57215	0.3376	0.23455	0.272078	0
AL Nov 029	0.4656	0.4619	0.46375	0.3376	0.12615	0.146334	0
AL Nov 030	0.3488	0.3522	0.3505	0.3376	0.0129	0.014964	0
AL Nov 031	0.3555	0.357	0.35625	0.3376	0.01865	0.021634	0
AL Nov 032	0.3461	0.3412	0.34365	0.3376	0.00605	0.007018	0
AL Nov 033	0.3891	0.3751	0.3821	0.36805	0.01405	0.0159155	0
AL Nov 034	0.3706	0.3707	0.37065	0.36805	0.0026	0.00294523	0
AL Nov 035	0.4215	0.4089	0.4152	0.36805	0.04715	0.0534105	0
AL Nov 036	0.3605	0.3622	0.36135	0.3348	0.02655	0.0289395	0
AL Nov 037	0.3438	0.3404	0.3421	0.3348	0.0073	0.007957	0
AL Nov 038	0.3352	0.3496	0.3424	0.3348	0.0076	0.008284	0
AL Nov 039	0.3487	0.3428	0.34575	0.3348	0.01095	0.0119355	0
AL Nov 040	0.3421	0.306	0.32405	0.3348	-0.01075	0	0
AL Nov 041	0.349	0.3194	0.3342	0.3348	-0.0006	0	0
AL Nov 042	0.3481	0.3513	0.3497	0.3376	0.0121	0.014036	0
AL Nov 043	0.3501	0.3163	0.3332	0.3348	-0.0016	0	0
AL Nov 044	0.3541	0.3066	0.33035	0.3348	-0.00445	0	0
AL Nov 045	0.3398	0.3549	0.34735	0.3348	0.01255	0.0136795	0
AL Nov 046	0.3466	0.3575	0.35205	0.34425	0.0078	0.008424	0
AL Nov 047	0.3509	0.3466	0.34875	0.34425	0.0045	0.00486	0
AL Nov 048	0.3444	0.3445	0.34445	0.34425	0.0002	0.000216	0
AL Nov 049	0.3587	0.4117	0.3852	0.34425	0.04095	0.044226	0
AL Nov 050	0.3545	0.3482	0.35135	0.34425	0.0071	0.007668	0
AL Nov 051	0.3549	0.3489	0.3519	0.33885	0.01305	0.014094	0
AL Nov 052	0.3756	0.4336	0.4046	0.33885	0.06575	0.07101	0
AL Nov 053	0.3553	0.349	0.35215	0.33885	0.0133	0.014364	0
AL Nov 054	0.3374	0.3492	0.3433	0.33885	0.00445	0.004806	0
AL Nov 055	0.3438	0.352	0.3479	0.34425	0.00365	0.003942	0
AL Nov 056	0.3637	0.3591	0.3614	0.34425	0.01715	0.018522	0
AL Nov 057	0.3713	0.3696	0.37045	0.34425	0.0262	0.028296	0
AL Nov 058	0.4796	0.4961	0.48785	0.34425	0.1436	0.155088	0
AL Nov 059	0.3974	0.3964	0.3969	0.34425	0.05265	0.056862	0
AL Nov 060	0.3549	0.3151	0.335	0.34425	-0.00925	0	0
AL Nov 061	0.4725	0.4745	0.4735	0.33885	0.13465	0.145422	0
AL Nov 062	0.5331	0.5412	0.53715	0.33885	0.1983	0.214164	0
AL Nov 063	0.3457	0.3544	0.35005	0.33885	0.0112	0.012096	0
AL Nov 064	0.3518	0.3477	0.34975	0.33885	0.0109	0.011772	0
AL Nov 065	0.4395	0.4433	0.4414	0.33885	0.10255	0.110754	0
AL Nov 066	0.4002	0.438	0.4191	0.33705	0.08205	0.090255	0
AL Nov 067	0.4683	0.4725	0.4704	0.33705	0.13335	0.146685	0
AL Nov 068	0.4642	0.4474	0.4558	0.33705	0.11875	0.130625	0
AL Nov 069	0.537	0.5444	0.5407	0.33705	0.20365	0.224015	0
AL Nov 070	0.4464	0.4868	0.4666	0.33705	0.12955	0.142505	0
AL Nov 071	0.4259	0.4306	0.42825	0.3348	0.09345	0.101861	0
AL Nov 072	0.715	0.7457	0.73035	0.3348	0.39555	0.43115	1
AL Nov 073	0.4707	0.4689	0.4698	0.3348	0.135	0.14715	0
AL Nov 074	0.7314	0.7603	0.74585	0.33885	0.407	0.43956	1
AL Nov 075	0.5207	0.5246	0.52265	0.33705	0.1856	0.20416	0
AL Nov 076	0.3837	0.388	0.38585	0.38285	0.003	0.00372964	0
AL Nov 077	0.3864	0.3746	0.3805	0.38285	-0.00235	0	0
AL Nov 078	0.3683	0.3802	0.37425	0.38285	-0.0086	0	0
AL Nov 079	0.4012	0.4028	0.402	0.38285	0.01915	0.0238075	0
AL Nov 080	0.3287	0.3667	0.3477	0.3555	-0.0078	0	0
AL Nov 081	0.3934	0.3655	0.37945	0.36805	0.0114	0.0129137	0
AL Nov 082	0.3625	0.3728	0.36765	0.36805	-0.0004	-0.000453112	0
AL Nov 083	0.3714	0.3657	0.36855	0.36805	0.0005	0.000566389	0
AL Nov 084	0.5092	0.5454	0.5273	0.38285	0.14445	0.179582	0
AL Nov 085	0.4391	0.4621	0.4506	0.38285	0.06775	0.0842276	0
AL Nov 086	0.4432	0.4333	0.43825	0.38285	0.0554	0.0688739	0
AL Nov 087	0.3767	0.3847	0.3807	0.38285	-0.00215	0	0
AL Nov 088	0.4267	0.419	0.42285	0.38285	0.04	0.0497285	0
AL Nov 089	0.3543	0.4145	0.3844	0.3555	0.0289	0.0327955	0
AL Nov 090	0.4132	0.4135	0.41335	0.36805	0.0453	0.0513149	0
AL Nov 091	0.4148	0.4159	0.41535	0.36805	0.0473	0.0535804	0
AL Nov 092	0.5014	0.4189	0.46015	0.36805	0.0921	0.104329	0
AL Nov 093	0.4157	0.4306	0.42315	0.38285	0.0403	0.0501014	0
AL Nov 094	0.5664	0.5739	0.57015	0.38285	0.1873	0.232854	0
AL Nov 095	0.3792	0.3805	0.37985	0.38285	-0.003	0	0
AL Nov 096	0.3705	0.3822	0.37635	0.38285	-0.0065	0	0
AL Nov 097	0.4248	0.4247	0.42475	0.38285	0.0419	0.0520906	0
AL Nov 098	0.336	0.3918	0.3639	0.3555	0.0084	0.00953224	0
AL Nov 099	0.3577	0.3636	0.36065	0.36805	-0.0074	0	0
AL Nov 100	0.3591	0.3634	0.36125	0.36805	-0.0068	0	0
AL Nov 101	0.3564	0.3531	0.35475	0.36805	-0.0133	0	0
AL Nov 102	0.559	0.5959	0.57745	0.38285	0.1946	0.241929	0
AL Nov 103	0.389	0.3807	0.38485	0.38285	0.002	0.00248642	0
AL Nov 104	0.3789	0.3759	0.3774	0.38285	-0.00545	0	0
AL Nov 105	0.3727	0.3809	0.3768	0.38285	-0.00605	0	0
AL Nov 106	0.6138	0.5867	0.60025	0.38285	0.2174	0.270274	0
AL Nov 107	0.3404	0.3964	0.3684	0.3555	0.0129	0.0146388	0
AL Nov 108	0.4027	0.3993	0.401	0.36805	0.03295	0.0373251	0
AL Nov 109	0.3605	0.3601	0.3603	0.36805	-0.00775	0	0
AL Nov 110	0.3673	0.3516	0.35945	0.36805	-0.0086	0	0
AL Nov 111	0.5549	0.6023	0.5786	0.38285	0.19575	0.243359	0
AL Nov 112	0.4013	0.3958	0.39855	0.38285	0.0157	0.0195184	0
AL Nov 113	0.7408	0.7274	0.7341	0.38285	0.35125	0.436678	1
AL Nov 114	0.3839	0.3767	0.3803	0.38285	-0.00255	0	0
AL Nov 115	0.4338	0.4081	0.42095	0.38285	0.0381	0.0473664	0
AL Nov 116	0.4853	0.4813	0.4833	0.36165	0.12165	0.0936705	0
AL Nov 117	0.6414	0.6397	0.64055	0.36165	0.2789	0.214753	0
AL Nov 118	0.3455	0.4109	0.3782	0.36165	0.01655	0.0127435	0
AL Nov 119	0.7094	0.6655	0.68745	0.36165	0.3258	0.250866	0
AL Nov 120	0.6409	0.5682	0.60455	0.36165	0.2429	0.187033	0
AL Nov 121	0.4024	0.4043	0.40335	0.39745	0.0059	0.004779	0
AL Nov 122	0.3778	0.3889	0.38335	0.39745	-0.0141	0	0
AL Nov 123	0.9975	0.9768	0.98715	0.39745	0.5897	0.477657	1
AL Nov 124	0.8702	0.8241	0.84715	0.39745	0.4497	0.364257	1
AL Nov 125	0.563	0.5717	0.56735	0.36165	0.2057	0.158389	0
AL Nov 126	0.4058	0.4188	0.4123	0.36165	0.05065	0.0390005	0
AL Nov 127	0.6776	0.6824	0.68	0.36165	0.31835	0.245129	0
AL Nov 128	1.1133	1.0937	1.1035	0.36165	0.74185	0.571224	1
AL Nov 129	0.9303	0.8737	0.902	0.36165	0.54035	0.416069	1
AL Nov 130	0.715	0.7197	0.71735	0.39745	0.3199	0.259119	0
AL Nov 131	0.3687	0.3739	0.3713	0.39745	-0.02615	0	0
AL Nov 132	0.6238	0.6257	0.62475	0.39745	0.2273	0.184113	0
AL Nov 133	0.4942	0.4898	0.492	0.39745	0.09455	0.0765855	0
AL Nov 134	0.4645	0.4499	0.4572	0.39745	0.05975	0.0483975	0
AL Nov 135	0.4051	0.4123	0.4087	0.37225	0.03645	0.0251505	0
AL Nov 136	0.3985	0.4136	0.40605	0.37225	0.0338	0.023322	0
AL Nov 137	0.376	0.3994	0.3877	0.37225	0.01545	0.0106605	0
AL Nov 138	0.5535	0.5573	0.5554	0.37225	0.18315	0.126373	0
AL Nov 139	0.4272	0.3904	0.4088	0.37225	0.03655	0.0252195	0
AL Nov 140	0.433	0.4735	0.45325	0.37225	0.081	0.05589	0
AL Nov 141	0.8267	0.8725	0.8496	0.42055	0.42905	0.283173	0
AL Nov 142	0.4619	0.4401	0.451	0.42055	0.03045	0.020097	0
AL Nov 143	0.5408	0.5497	0.54525	0.42055	0.1247	0.082302	0
AL Nov 144	0.4088	0.4047	0.40675	0.39745	0.0093	0.007533	0
AL Nov 145	0.4022	0.406	0.4041	0.37225	0.03185	0.0219765	0
AL Nov 146	0.4103	0.4101	0.4102	0.37225	0.03795	0.0261855	0
AL Nov 147	0.4155	0.3128	0.36415	0.37225	-0.0081	0	0
AL Nov 148	0.4149	0.3839	0.3994	0.37225	0.02715	0.0187335	0
AL Nov 149	0.3898	0.3966	0.3932	0.37225	0.02095	0.0144555	0
AL Nov 150	0.4669	0.4287	0.4478	0.42055	0.02725	0.017985	0
AL Nov 151	0.5379	0.5407	0.5393	0.42055	0.11875	0.078375	0
AL Nov 152	0.6291	0.5924	0.61075	0.42055	0.1902	0.125532	0
AL Nov 153	1.0318	1.0505	1.04115	0.39745	0.6437	0.521397	1
AL Nov 154	0.5413	0.6703	0.6058	0.37225	0.23355	0.161149	0
AL Nov 155	3.498	3.4981	3.49805	0.37225	3.1258	2.1568	1
AL Nov 156	0.4193	0.2964	0.35785	0.37225	-0.0144	0	0
AL Nov 157	0.5438	0.4877	0.51575	0.37225	0.1435	0.099015	0
AL Nov 158	0.4168	0.4077	0.41225	0.37225	0.04	0.0276	0
AL Nov 159	1.9259	1.8776	1.90175	0.42055	1.4812	0.977592	1
AL Nov 160	0.6778	0.6748	0.6763	0.42055	0.25575	0.168795	0
AL Nov 161	0.2957	0.3922	0.34395	0.42055	-0.0766	0	0
AL Nov 162	1.1421	1.0865	1.1143	0.39745	0.71685	0.580649	1
AL Nov 163	0.5496	0.5562	0.5529	0.37225	0.18065	0.124648	0
AL Nov 164	0.5597	0.5715	0.5656	0.37225	0.19335	0.133411	0
AL Nov 165	0.9117	0.7641	0.8379	0.37225	0.46565	0.321298	1
AL Nov 166	0.4739	0.396	0.43495	0.37225	0.0627	0.043263	0
AL Nov 167	0.4076	0.3915	0.39955	0.37225	0.0273	0.018837	0
AL Nov 168	0.6355	0.6352	0.63535	0.42055	0.2148	0.141768	0
AL Nov 169	0.4858	0.4828	0.4843	0.42055	0.06375	0	0
AL Nov 170	0.1887	0.3127	0.2507	0.42055	-0.16985	0	0
AL Nov 171	0.4331	0.4335	0.4333	0.42055	0.01275	0	0
AL Nov 172	1.1403	0.8688	1.00455	0.42055	0.584	0.38544	1
AL Nov 173	0.5793	0.5511	0.5652	0.42055	0.14465	0.095469	0
AL Nov 174	0.3899	0.3875	0.3887	0.42055	-0.03185	0	0
AL Nov 175	0.7441	0.6233	0.6837	0.3015	0.3822	0.49686	1
AL Nov 176	0.4301	0.3607	0.3954	0.3015	0.0939	0.12207	0
AL Nov 177	0.4189	0.3801	0.3995	0.3015	0.098	0.1274	0
AL Nov 178	0.4531	0.4438	0.44845	0.3015	0.14695	0.191035	0
AL Nov 179	0.4422	0.3907	0.41645	0.3015	0.11495	0.149435	0
AL Oct 001	0.3599	0.3371	0.3485	0.3376	0.0109	0.012644	0
AL Oct 002	0.3631	0.3656	0.36435	0.3376	0.02675	0.03103	0
AL Oct 003	0.3455	0.3084	0.32695	0.3376	-0.01065	0	0
AL Oct 004	0.411	0.4292	0.4201	0.36805	0.05205	0.0589611	0
AL Oct 005	0.4067	0.4049	0.4058	0.36805	0.03775	0.0427624	0
AL Oct 006	0.4814	0.4653	0.47335	0.3348	0.13855	0.15102	0
AL Oct 007	0.3651	0.3881	0.3766	0.3376	0.039	0.04524	0
AL Oct 008	0.3861	0.3962	0.39115	0.3376	0.05355	0.062118	0
AL Oct 009	0.425	0.4002	0.4126	0.3376	0.075	0.087	0
AL Oct 010	0.3523	0.353	0.35265	0.3376	0.01505	0.017458	0
AL Oct 011	0.3597	0.3141	0.3369	0.3376	-0.0007	0	0
AL Oct 012	0.4834	0.5144	0.4989	0.36805	0.13085	0.148224	0
AL Oct 013	0.496	0.4935	0.49475	0.36805	0.1267	0.143523	0
AL Oct 014	0.6941	0.6619	0.678	0.3348	0.3432	0.374088	1
AL Oct 015	0.3425	0.3765	0.3595	0.3376	0.0219	0.025404	0
AL Oct 016	0.3943	0.3862	0.39025	0.3376	0.05265	0.061074	0
AL Oct 017	0.3935	0.3958	0.39465	0.3376	0.05705	0.066178	0
AL Oct 018	0.3538	0.3604	0.3571	0.3376	0.0195	0.02262	0
AL Oct 019	0.3413	0.3551	0.3482	0.3376	0.0106	0.012296	0
AL Oct 020	0.3897	0.3904	0.39005	0.36805	0.022	0.0249211	0
AL Oct 021	0.3799	0.376	0.37795	0.36805	0.0099	0.0112145	0
AL Oct 022	0.3772	0.3907	0.38395	0.36805	0.0159	0.0180112	0
AL Oct 023	0.3473	0.3526	0.34995	0.34425	0.0057	0.006156	0
AL Oct 024	0.3774	0.3696	0.3735	0.34425	0.02925	0.03159	0
AL Oct 025	0.384	0.36	0.372	0.34425	0.02775	0.02997	0
AL Oct 026	0.3466	0.3539	0.35025	0.33885	0.0114	0.012312	0
AL Oct 027	0.3445	0.3506	0.34755	0.33885	0.0087	0.009396	0
AL Oct 028	0.37	0.3631	0.36655	0.33885	0.0277	0.029916	0
AL Oct 029	0.3404	0.3429	0.34165	0.33885	0.0028	0.003024	0
AL Oct 030	0.3394	0.3409	0.34015	0.34425	-0.0041	0	0
AL Oct 031	0.3367	0.3493	0.343	0.34425	-0.00125	0	0
AL Oct 032	0.3901	0.3825	0.3863	0.34425	0.04205	0.045414	0
AL Oct 033	0.3756	0.3912	0.3834	0.34425	0.03915	0.042282	0
AL Oct 034	0.3908	0.3979	0.39435	0.34425	0.0501	0.054108	0
AL Oct 035	0.3397	0.3469	0.3433	0.33885	0.00445	0.004806	0
AL Oct 036	0.3442	0.3605	0.35235	0.33885	0.0135	0.01458	0
AL Oct 037	0.357	0.3451	0.35105	0.33885	0.0122	0.013176	0
AL Oct 038	0.3471	0.3529	0.35	0.33885	0.01115	0.012042	0
AL Oct 039	0.3463	0.3436	0.34495	0.34425	0.0007	0.000756	0
AL Oct 040	0.38	0.3858	0.3829	0.34425	0.03865	0.041742	0
AL Oct 041	0.3663	0.3729	0.3696	0.34425	0.02535	0.027378	0
AL Oct 042	0.3902	0.3636	0.3769	0.34425	0.03265	0.035262	0
AL Oct 043	0.3636	0.3531	0.35835	0.34425	0.0141	0.015228	0
AL Oct 044	0.3599	0.3499	0.3549	0.33885	0.01605	0.017334	0
AL Oct 045	0.3501	0.3536	0.35185	0.33885	0.013	0.01404	0
AL Oct 046	0.3693	0.3581	0.3637	0.33885	0.02485	0.026838	0
AL Oct 047	0.3485	0.3462	0.34735	0.33885	0.0085	0.00918	0
AL Oct 048	0.3494	0.3506	0.35	0.34425	0.00575	0.00621	0
AL Oct 049	0.3544	0.3505	0.35245	0.34425	0.0082	0.008856	0
AL Oct 050	0.4175	0.4077	0.4126	0.34425	0.06835	0.073818	0
AL Oct 051	0.3723	0.3569	0.3646	0.34425	0.02035	0.021978	0
AL Oct 052	0.3407	0.3438	0.34225	0.3348	0.00745	0.0081205	0
AL Oct 053	0.3408	0.3406	0.3407	0.3348	0.0059	0.006431	0
AL Oct 054	0.4504	0.4502	0.4503	0.3348	0.1155	0.125895	0
AL Oct 055	0.5195	0.5352	0.52735	0.33885	0.1885	0.20358	0
AL Oct 056	0.4311	0.4342	0.43265	0.33705	0.0956	0.10516	0
AL Oct 057	0.5758	0.6094	0.5926	0.33705	0.25555	0.281105	0
AL Oct 058	0.4456	0.4401	0.44285	0.33705	0.1058	0.11638	0
AL Oct 059	0.4536	0.4495	0.45155	0.33705	0.1145	0.12595	0
AL Oct 060	0.4479	0.4396	0.44375	0.33705	0.1067	0.11737	0
AL Oct 061	0.333	0.3369	0.33495	0.3348	0.00015	0.0001635	0
AL Oct 062	0.414	0.4209	0.41745	0.3348	0.08265	0.0900885	0
AL Oct 063	0.3547	0.3525	0.3536	0.3348	0.0188	0.020492	0
AL Oct 064	0.3602	0.3631	0.36165	0.33885	0.0228	0.024624	0
AL Oct 065	0.4449	0.4472	0.44605	0.33705	0.109	0.1199	0
AL Oct 066	0.4595	0.4919	0.4757	0.33705	0.13865	0.152515	0
AL Oct 067	0.4508	0.442	0.4464	0.33705	0.10935	0.120285	0
AL Oct 068	0.4301	0.4382	0.43415	0.33705	0.0971	0.10681	0
AL Oct 069	0.3524	0.3494	0.3509	0.33705	0.01385	0.015235	0
AL Oct 070	0.3388	0.3435	0.34115	0.3348	0.00635	0.0069215	0
AL Oct 071	0.3612	0.3577	0.35945	0.3348	0.02465	0.0268685	0
AL Oct 072	0.3584	0.3672	0.3628	0.3348	0.028	0.03052	0
AL Oct 073	0.3413	0.3066	0.32395	0.33885	-0.0149	0	0
AL Oct 074	0.4288	0.441	0.4349	0.33705	0.09785	0.107635	0
AL Oct 075	0.4397	0.4474	0.44355	0.33705	0.1065	0.11715	0
AL Oct 076	0.4518	0.4558	0.4538	0.33705	0.11675	0.128425	0
AL Oct 077	0.3455	0.3488	0.34715	0.33705	0.0101	0.01111	0
AL Oct 078	0.3657	0.3337	0.3497	0.33705	0.01265	0.013915	0
AL Oct 079	0.3402	0.3405	0.34035	0.3348	0.00555	0.0060495	0
AL Oct 080	0.7334	0.7571	0.74525	0.3348	0.41045	0.447391	1
AL Oct 081	0.3485	0.3586	0.35355	0.3348	0.01875	0.0204375	0
AL Oct 082	0.3523	0.324	0.33815	0.33885	-0.0007	0	0
AL Oct 083	0.4394	0.4348	0.4371	0.33705	0.10005	0.110055	0
AL Oct 084	0.5059	0.4362	0.47105	0.33705	0.134	0.1474	0
AL Oct 085	0.3736	0.3517	0.36265	0.33705	0.0256	0.02816	0
AL Oct 086	0.4154	0.3673	0.39135	0.33705	0.0543	0.05973	0
AL Oct 087	0.4534	0.3224	0.3879	0.33705	0.05085	0.055935	0
AL Oct 088	0.3381	0.3467	0.3424	0.3348	0.0076	0.008284	0
AL Oct 089	0.3424	0.3479	0.34515	0.3348	0.01035	0.0112815	0
AL Oct 090	0.3563	0.3636	0.35995	0.3348	0.02515	0.0274135	0
AL Oct 091	0.4108	0.3612	0.386	0.33885	0.04715	0.050922	0
AL Oct 092	0.4543	0.4766	0.46545	0.33705	0.1284	0.14124	0
AL Oct 093	0.4604	0.4366	0.4485	0.33705	0.11145	0.122595	0
AL Oct 094	0.4184	0.4177	0.41805	0.33705	0.081	0.0891	0
AL Oct 095	0.454	0.4478	0.4509	0.33705	0.11385	0.125235	0
AL Oct 096	0.551	0.3959	0.47345	0.33705	0.1364	0.15004	0
AL Oct 097	0.3508	0.3483	0.34955	0.3348	0.01475	0.0160775	0
AL Oct 098	0.3554	0.3548	0.3551	0.3348	0.0203	0.022127	0
AL Oct 099	0.3468	0.3514	0.3491	0.3348	0.0143	0.015587	0
AL Oct 100	0.357	0.3218	0.3394	0.33885	0.00055	0.000594	0
AL Oct 101	0.3434	0.4162	0.3798	0.33705	0.04275	0.047025	0
AL Oct 102	0.4547	0.3755	0.4151	0.33705	0.07805	0.085855	0
AL Oct 103	0.4756	0.4612	0.4684	0.33705	0.13135	0.144485	0
AL Oct 104	0.4673	0.4473	0.4573	0.33705	0.12025	0.132275	0
AL Oct 105	0.4748	0.3461	0.41045	0.33705	0.0734	0.08074	0
AL Oct 106	0.3448	0.3446	0.3447	0.3348	0.0099	0.010791	0
AL Oct 107	0.3401	0.3432	0.34165	0.3348	0.00685	0.0074665	0
AL Oct 108	0.3473	0.3521	0.3497	0.3348	0.0149	0.016241	0
AL Oct 109	0.3501	0.3244	0.33725	0.33885	-0.0016	0	0
AL Oct 110	0.4787	0.5226	0.50065	0.33705	0.1636	0.17996	0
AL Oct 111	0.4637	0.4385	0.4511	0.33705	0.11405	0.125455	0
AL Oct 112	0.4983	0.4844	0.49135	0.33705	0.1543	0.16973	0
AL Oct 113	0.4564	0.44	0.4482	0.33705	0.11115	0.122265	0
AL Oct 114	0.4695	0.3408	0.40515	0.33705	0.0681	0.07491	0
AL Oct 115	0.3896	0.382	0.3858	0.38285	0.00295	0.00366748	0
AL Oct 116	0.6442	0.6987	0.67145	0.38285	0.2886	0.358791	1
AL Oct 117	0.8564	0.8416	0.849	0.38285	0.46615	0.579523	1
AL Oct 118	0.4306	0.3905	0.41055	0.38285	0.0277	0.034437	0
AL Oct 119	0.3683	0.38	0.37415	0.3555	0.01865	0.0211639	0
AL Oct 120	0.386	0.3796	0.3828	0.36805	0.01475	0.0167085	0
AL Oct 121	0.3484	0.3373	0.34285	0.36805	-0.0252	0	0
AL Oct 122	0.7069	0.6985	0.7027	0.36805	0.33465	0.379084	1
AL Oct 123	0.4832	0.5764	0.5298	0.38285	0.14695	0.18269	0
AL Oct 124	0.3856	0.3889	0.38725	0.38285	0.0044	0.00547013	0
AL Oct 125	0.3858	0.4087	0.39725	0.38285	0.0144	0.0179023	0
AL Oct 126	0.3912	0.4306	0.4109	0.38285	0.02805	0.0348721	0
AL Oct 127	0.3924	0.3883	0.39035	0.38285	0.0075	0.00932409	0
AL Oct 128	0.3502	0.3689	0.35955	0.3555	0.00405	0.0045959	0
AL Oct 129	0.3721	0.3649	0.3685	0.36805	0.00045	0.00050975	0
AL Oct 130	0.3727	0.3781	0.3754	0.36805	0.00735	0.00832592	0
AL Oct 131	0.4365	0.4098	0.42315	0.36805	0.0551	0.0624161	0
AL Oct 132	0.3923	0.3887	0.3905	0.38285	0.00765	0.00951057	0
AL Oct 133	0.3917	0.3829	0.3873	0.38285	0.00445	0.00553229	0
AL Oct 134	0.3794	0.3868	0.3831	0.38285	0.00025	0.000310803	0
AL Oct 135	0.386	0.3922	0.3891	0.38285	0.00625	0.00777007	0
AL Oct 136	0.4067	0.4027	0.4047	0.38285	0.02185	0.0271642	0
AL Oct 137	0.3652	0.3656	0.3654	0.3555	0.0099	0.0112344	0
AL Oct 138	0.4205	0.4466	0.43355	0.36165	0.0719	0.055363	0
AL Oct 139	0.4284	0.4408	0.4346	0.36165	0.07295	0.0561715	0
AL Oct 140	0.4713	0.4558	0.46355	0.36165	0.1019	0.078463	0
AL Oct 141	0.5072	0.5029	0.50505	0.36165	0.1434	0.110418	0
AL Oct 142	0.413	0.3835	0.39825	0.36165	0.0366	0.028182	0
AL Oct 143	0.4508	0.4591	0.45495	0.39745	0.0575	0.046575	0
AL Oct 144	0.4621	0.4491	0.4556	0.39745	0.05815	0.0471015	0
AL Oct 145	0.4053	0.4002	0.40275	0.39745	0.0053	0.004293	0
AL Oct 146	0.5122	0.5032	0.5077	0.39745	0.11025	0.0893025	0
AL Oct 147	0.4461	0.4299	0.438	0.36165	0.07635	0.0587895	0
AL Oct 148	0.4118	0.4283	0.42005	0.36165	0.0584	0.044968	0
AL Oct 149	0.7012	0.726	0.7136	0.36165	0.35195	0.271002	0
AL Oct 150	0.4247	0.3964	0.41055	0.36165	0.0489	0.037653	0
AL Oct 151	0.609	0.5823	0.59565	0.36165	0.234	0.18018	0
AL Oct 152	0.6877	0.7225	0.7051	0.39745	0.30765	0.249197	0
AL Oct 153	0.4229	0.418	0.42045	0.39745	0.023	0.01863	0
AL Oct 154	0.4035	0.4102	0.40685	0.39745	0.0094	0.007614	0
AL Oct 155	0.4352	0.4744	0.4548	0.39745	0.05735	0.0464535	0
AL Oct 156	0.3825	0.4087	0.3956	0.36165	0.03395	0.0261415	0
AL Oct 157	0.4718	0.4975	0.48465	0.36165	0.123	0.09471	0
AL Oct 158	0.8227	0.813	0.81785	0.36165	0.4562	0.351274	1
AL Oct 159	0.501	0.5138	0.5074	0.36165	0.14575	0.112228	0
AL Oct 160	0.464	0.4534	0.4587	0.36165	0.09705	0.0747285	0
AL Oct 161	0.4265	0.4324	0.42945	0.39745	0.032	0.02592	0
AL Oct 162	0.4059	0.4106	0.40825	0.39745	0.0108	0.008748	0
AL Oct 163	0.3986	0.4012	0.3999	0.39745	0.00245	0.0019845	0
AL Oct 164	0.4181	0.4235	0.4208	0.39745	0.02335	0.0189135	0
AL Oct 165	0.3973	0.3988	0.39805	0.36165	0.0364	0.028028	0
AL Oct 166	0.4216	0.428	0.4248	0.36165	0.06315	0.0486255	0
AL Oct 167	0.5777	0.5505	0.5641	0.36165	0.20245	0.155887	0
AL Oct 168	0.5072	0.5231	0.51515	0.36165	0.1535	0.118195	0
AL Oct 169	0.4978	0.5004	0.4991	0.36165	0.13745	0.105836	0
AL Oct 170	0.3927	0.4674	0.43005	0.39745	0.0326	0.026406	0
AL Oct 171	0.4074	0.4109	0.40915	0.39745	0.0117	0.009477	0
AL Oct 172	0.4129	0.3937	0.4033	0.39745	0.00585	0.0047385	0
AL Oct 173	0.4014	0.4227	0.41205	0.39745	0.0146	0.011826	0
AL Oct 174	0.4219	0.4392	0.43055	0.36165	0.0689	0.053053	0
AL Oct 175	0.4073	0.4136	0.41045	0.36165	0.0488	0.037576	0
AL Oct 176	0.3806	0.3687	0.37465	0.36165	0.013	0.01001	0
AL Oct 177	0.4203	0.4402	0.43025	0.36165	0.0686	0.052822	0
AL Oct 178	0.4102	0.3774	0.3938	0.36165	0.03215	0.0247555	0
AL Oct 179	0.4051	0.3775	0.3913	0.39745	-0.00615	0	0
AL Oct 180	0.4163	0.4091	0.4127	0.39745	0.01525	0.0123525	0
AL Oct 181	0.3972	0.3967	0.39695	0.39745	-0.0005	-0.000405	0
AL Oct 182	0.4341	0.4147	0.4244	0.39745	0.02695	0.0218295	0
AL Oct 183	0.3851	0.4092	0.39715	0.36165	0.0355	0.027335	0
AL Oct 184	0.3786	0.383	0.3808	0.36165	0.01915	0.0147455	0
AL Oct 185	0.4374	0.4485	0.44295	0.36165	0.0813	0.062601	0
AL Oct 186	0.447	0.4269	0.43695	0.36165	0.0753	0.057981	0
AL Oct 187	0.4233	0.3952	0.40925	0.36165	0.0476	0.036652	0
AL Oct 187*	0.4709	0.4351	0.453	0.3015	0.1515	0.19695	0
AL Oct 188	0.5294	0.5335	0.53145	0.39745	0.134	0.10854	0
AL Oct 189	0.4017	0.4064	0.40405	0.39745	0.0066	0.005346	0
AL Oct 190	0.433	0.4582	0.4456	0.39745	0.04815	0.0390015	0
AL Oct 191	0.3832	0.3778	0.3805	0.39745	-0.01695	0	0
AL Oct 192	0.372	0.3766	0.3743	0.36165	0.01265	0.0097405	0
AL Oct 193	0.3802	0.3794	0.3798	0.36165	0.01815	0.0139755	0
AL Oct 194	0.4015	0.3791	0.3903	0.36165	0.02865	0.0220605	0
AL Oct 195	0.5351	0.4807	0.5079	0.36165	0.14625	0.112612	0
AL Oct 196	0.414	0.4471	0.43055	0.39745	0.0331	0.026811	0
AL Oct 197	0.4004	0.4082	0.4043	0.39745	0.00685	0.0055485	0
AL Oct 198	0.9012	0.9393	0.92025	0.39745	0.5228	0.423468	1
AL Oct 199	0.786	0.8321	0.80905	0.39745	0.4116	0.333396	1
AL Oct 200	0.5285	0.4615	0.495	0.3015	0.1935	0.25155	0
AL Oct 201	0.4565	0.436	0.44625	0.3015	0.14475	0.188175	0
AL Oct 202	0.4678	0.4132	0.4405	0.3015	0.139	0.1807	0
AL Oct 203	0.4256	0.4753	0.45045	0.42055	0.0299	0	0
AL Oct 204	0.8539	0.7904	0.82215	0.42055	0.4016	0.265056	0
AL Oct 205	1.5988	1.4406	1.5197	0.42055	1.09915	0.725439	1
AL Oct 206	0.413	0.4063	0.40965	0.42055	-0.0109	0	0
AL Oct 207	0.7552	0.6208	0.688	0.3015	0.3865	0.50245	1
AL Oct 208	0.7146	0.6308	0.6727	0.3015	0.3712	0.48256	1
AL Oct 209	0.6435	0.5221	0.5828	0.3015	0.2813	0.36569	1
AL Oct 210	0.4287	0.4473	0.438	0.3015	0.1365	0.17745	0
AL Oct 211	0.4494	0.4045	0.42695	0.3015	0.12545	0.163085	0
AL Oct 212	0.4999	0.5452	0.52255	0.42055	0.102	0.00132	0
AL Oct 213	0.4248	0.4242	0.4245	0.42055	0.00395	0.002607	0
AL Sep 001	0.3885	0.364	0.37625	0.3376	0.03865	0.044834	0
AL Sep 002	0.4453	0.4596	0.45245	0.36165	0.0908	0.069916	0
AL Sep 003	0.5088	0.4785	0.49365	0.42055	0.0731	0.048246	0
AL Sep 004	0.3756	0.3769	0.37625	0.42055	-0.0443	0	0
AL Sep 005	0.7807	0.6324	0.70655	0.3015	0.40505	0.526565	1
KJ Aug 001	0.3258	0.347	0.3364	0.3429	-0.0065	0	0
KJ Aug 002	0.6608	0.6391	0.64995	0.3429	0.30705	0.318776	1
KJ Aug 003	0.3584	0.3436	0.351	0.3429	0.0081	0.00840934	0
KJ Aug 004	0.4414	0.4407	0.44105	0.3429	0.09815	0.101898	0
KJ Aug 005	0.3451	0.3483	0.3467	0.3429	0.0038	0.00394512	0
KJ Aug 006	0.3246	0.3215	0.32305	0.3506	-0.02755	0	0
KJ Aug 007	0.376	0.3859	0.38095	0.3506	0.03035	0.0221555	0
KJ Aug 008	0.3663	0.3675	0.3669	0.3506	0.0163	0.011899	0
KJ Aug 009	0.3778	0.3769	0.37735	0.3309	0.04645	0.0339085	0
KJ Aug 010	0.3685	0.3729	0.3707	0.3309	0.0398	0.029054	0
KJ Aug 011	0.3777	0.4069	0.3923	0.3309	0.0614	0.044822	0
KJ Aug 012	0.3607	0.4042	0.38245	0.3309	0.05155	0.0376315	0
KJ Aug 013	0.463	0.4841	0.47355	0.3015	0.17205	0.223665	0
KJ Aug 014	0.3464	0.3491	0.34775	0.3015	0.04625	0.0456	0
KJ Aug 015	0.4381	0.4306	0.43435	0.36395	0.0704	0.048576	0
KJ Aug 016	0.43	0.4544	0.4422	0.36395	0.07825	0.0539925	0
KJ Aug 017	0.3711	0.382	0.37655	0.3309	0.04565	0.0333245	0
KJ Aug 018	0.4564	0.448	0.4522	0.3309	0.1213	0.088549	0
KJ Aug 019	0.4573	0.4552	0.45625	0.3309	0.12535	0.0915055	0
KJ Aug 020	0.3894	0.375	0.3822	0.3309	0.0513	0.037449	0
KJ Aug 021	0.3696	0.3632	0.3664	0.3309	0.0355	0.025915	0
KJ Aug 022	0.4407	0.4313	0.436	0.3015	0.1345	0.17485	0
KJ Aug 023	0.359	0.3593	0.35915	0.3015	0.05765	0.057	0
KJ Aug 024	0.4479	0.4567	0.4523	0.36395	0.08835	0.0609615	0
KJ Aug 025	0.3673	0.3761	0.3717	0.36395	0.00775	0.0053475	0
KJ Aug 026	0.368	0.3703	0.36915	0.3309	0.03825	0.0279225	0
KJ Aug 027	0.3758	0.3751	0.37545	0.3309	0.04455	0.0325215	0
KJ Aug 028	0.375	0.3798	0.3774	0.3309	0.0465	0.033945	0
KJ Aug 029	0.3841	0.3819	0.383	0.3309	0.0521	0.038033	0
KJ aug 030	0.3666	0.4314	0.399	0.3309	0.0681	0.049713	0
KJ Aug 031	0.4405	0.4536	0.44705	0.3015	0.14555	0.189215	0
KJ Aug 032	0.366	0.3694	0.3677	0.3015	0.0662	0.06555	0
KJ Aug 033	0.962	0.9231	0.94255	0.36395	0.5786	0.399234	1
KJ Aug 034	0.3867	0.3715	0.3791	0.36395	0.01515	0.0104535	0
KJ Aug 035	0.387	0.3883	0.38765	0.3309	0.05675	0.0414275	0
KJ Aug 036	0.4078	0.3962	0.402	0.3309	0.0711	0.051903	0
KJ Aug 037	0.384	0.3836	0.3838	0.3309	0.0529	0.038617	0
KJ Dec 001	0.3757	0.4345	0.4051	0.3015	0.1036	0.13468	0
KJ Dec 002	0.4937	0.5419	0.5178	0.3015	0.2163	0.28119	0
KJ Dec 003	0.5381	0.6048	0.57145	0.3015	0.26995	0.350935	1
KJ Dec 004	0.3772	0.4064	0.3918	0.3086	0.0832	0.173056	0
KJ Dec 005	0.3494	0.3761	0.36275	0.36115	0.0016	0.0032	0
KJ Dec 006	0.3835	0.4054	0.39445	0.36115	0.0333	0.0666	0
KJ Dec 007	0.3813	0.4164	0.39885	0.36115	0.0377	0.0754	0
KJ Dec 008	0.4448	0.4376	0.4412	0.36115	0.08005	0.1601	0
KJ Dec 009	0.4155	0.4106	0.41305	0.36115	0.0519	0.1038	0
KJ Dec 010	0.3874	0.5189	0.45315	0.3015	0.15165	0.197145	0
KJ Dec 011	0.3917	0.5651	0.4784	0.3015	0.1769	0.22997	0
KJ Dec 012	0.5479	0.5838	0.56585	0.3015	0.26435	0.343655	1
KJ Dec 013	0.4077	0.4134	0.41055	0.3086	0.10195	0.212056	0
KJ Dec 014	0.3516	0.3802	0.3659	0.36115	0.00475	0.0095	0
KJ Dec 015	0.492	0.5333	0.51265	0.36115	0.1515	0.303	1
KJ Dec 016	0.399	0.4213	0.41015	0.36115	0.049	0.098	0
KJ Dec 017	0.5555	0.499	0.52725	0.36115	0.1661	0.3322	1
KJ Dec 018	0.4294	0.4483	0.43885	0.36115	0.0777	0.1554	0
KJ Dec 019	0.3756	0.4944	0.435	0.3015	0.1335	0.17355	0
KJ Dec 020	0.5619	0.6193	0.5906	0.3015	0.2891	0.37583	1
KJ Dec 021	0.5425	0.6118	0.57715	0.3015	0.27565	0.358345	1
KJ Dec 022	0.4049	0.3991	0.402	0.3086	0.0934	0.194272	0
KJ Dec 023	0.3695	0.4048	0.38715	0.36115	0.026	0.052	0
KJ Dec 024	0.3998	0.4301	0.41495	0.36115	0.0538	0.1076	0
KJ Dec 025	0.3991	0.4318	0.41545	0.36115	0.0543	0.1086	0
KJ Dec 026	0.4533	0.4384	0.44585	0.36115	0.0847	0.1694	0
KJ Dec 027	0.4315	0.4641	0.4478	0.36115	0.08665	0.1733	0
KJ Dec 028	0.385	0.5172	0.4511	0.3015	0.1496	0.19448	0
KJ Dec 029	0.5999	0.6433	0.6216	0.3015	0.3201	0.41613	1
KJ Dec 030	0.5436	0.593	0.5683	0.3015	0.2668	0.34684	1
KJ Dec 031	0.3972	0.3994	0.3983	0.3086	0.0897	0.186576	0
KJ Dec 032	0.4182	0.4657	0.44195	0.36115	0.0808	0.1616	0
KJ Dec 033	0.4533	0.4652	0.45925	0.36115	0.0981	0.1962	0
KJ Dec 034	0.404	0.4254	0.4147	0.36115	0.05355	0.1071	0
KJ Dec 035	0.429	0.4304	0.4297	0.36115	0.06855	0.1371	0
KJ Dec 036	0.4074	0.3982	0.4028	0.36115	0.04165	0.0833	0
KJ Dec 037	0.3779	0.5043	0.4411	0.3015	0.1396	0.18148	0
KJ Dec 038	0.5889	0.6472	0.61805	0.3015	0.31655	0.411515	1
KJ Dec 039	0.5275	0.5646	0.54605	0.3015	0.24455	0.317915	1
KJ Dec 040	0.3968	0.4161	0.40645	0.3086	0.09785	0.203528	0
KJ Dec 041	0.3538	0.3824	0.3681	0.36115	0.00695	0.0139	0
KJ Dec 042	0.4193	0.4472	0.43325	0.36115	0.0721	0.1442	0
KJ Dec 043	0.4079	0.4199	0.4139	0.36115	0.05275	0.1055	0
KJ Dec 044	0.3951	0.3996	0.39735	0.36115	0.0362	0.0724	0
KJ Dec 045	0.4233	0.4463	0.4348	0.36115	0.07365	0.1473	0
KJ Dec 046	0.5387	0.5703	0.5545	0.3015	0.253	0.3289	1
KJ Dec 047	0.3962	0.5833	0.48975	0.3015	0.18825	0.244725	0
KJ Dec 048	0.4333	0.4606	0.44695	0.3015	0.14545	0.189085	0
KJ Dec 049	0.4067	0.4307	0.4187	0.3086	0.1101	0.229008	0
KJ Dec 050	0.396	0.4392	0.4176	0.36115	0.05645	0.1129	0
KJ Dec 051	0.4088	0.4027	0.40575	0.36115	0.0446	0.0892	0
KJ Dec 052	0.4173	0.4288	0.42305	0.36115	0.0619	0.1238	0
KJ Dec 053	0.4264	0.4557	0.44105	0.36115	0.0799	0.1598	0
KJ Dec 054	0.4639	0.4952	0.47955	0.36115	0.1184	0.2368	0
KJ Dec 055	0.4088	0.5563	0.48255	0.3015	0.18105	0.235365	0
KJ Dec 056	0.4688	0.4649	0.46685	0.3015	0.16535	0.214955	0
KJ Dec 057	0.4024	0.4205	0.41145	0.3086	0.10285	0.213928	0
KJ Dec 058	0.5182	0.5122	0.5152	0.3015	0.2137	0.27781	0
KJ Dec 059	0.3628	0.3963	0.37955	0.36115	0.0184	0.0368	0
KJ Dec 060	0.418	0.4312	0.4246	0.36115	0.06345	0.1269	0
KJ Dec 061	0.4054	0.4081	0.40675	0.36115	0.0456	0.0912	0
KJ Dec 062	0.4362	0.4502	0.4432	0.36115	0.08205	0.1641	0
KJ Dec 063	0.434	0.4442	0.4391	0.36115	0.07795	0.1559	0
KJ Dec 064	0.4177	0.4506	0.43415	0.3015	0.13265	0.172445	0
KJ Dec 065	0.383	0.4121	0.39755	0.3015	0.09605	0.124865	0
KJ Dec 066	0.5155	0.598	0.55675	0.3015	0.25525	0.331825	1
KJ Dec 067	0.4015	0.4079	0.4047	0.3086	0.0961	0.199888	0
KJ Dec 068	0.4024	0.4151	0.40875	0.36115	0.0476	0.0952	0
KJ Dec 069	0.3705	0.3874	0.37895	0.36115	0.0178	0.0356	0
KJ Dec 070	0.418	0.4183	0.41815	0.36115	0.057	0.114	0
KJ Dec 071	0.4188	0.416	0.4174	0.36115	0.05625	0.1125	0
KJ Dec 072	0.4177	0.4347	0.4262	0.36115	0.06505	0.1301	0
KJ Dec 073	0.4413	0.4037	0.4225	0.3015	0.121	0.1573	0
KJ Dec 074	0.5418	0.5836	0.5627	0.3015	0.2612	0.33956	1
KJ Dec 075	0.6017	0.5818	0.59175	0.3015	0.29025	0.377325	1
KJ Dec 076	0.585	0.6831	0.63405	0.3015	0.33255	0.432315	1
KJ Dec 077	0.6412	0.696	0.6686	0.3015	0.3671	0.47723	1
KJ Dec 078	0.4624	0.4664	0.4644	0.3015	0.1629	0.21177	0
KJ Dec 079	0.4471	0.6568	0.55195	0.3015	0.25045	0.325585	1
KJ Dec 080	0.5827	0.6219	0.6023	0.3015	0.3008	0.39104	1
KJ Dec 081	0.6235	0.6548	0.63915	0.3015	0.33765	0.438945	1
KJ Dec 082	0.6399	0.6509	0.6454	0.3015	0.3439	0.44707	1
KJ Dec 083	0.4884	0.5001	0.49425	0.3015	0.19275	0.250575	0
KJ Dec 084	0.5171	0.511	0.51405	0.3015	0.21255	0.276315	0
KJ Dec 085	0.6	0.6371	0.61855	0.3015	0.31705	0.412165	1
KJ Dec 086	0.6208	0.6147	0.61775	0.3015	0.31625	0.411125	1
KJ Dec 087	0.4683	0.4726	0.47045	0.3015	0.16895	0.219635	0
KJ Dec 088	0.639	0.7081	0.67355	0.3015	0.37205	0.483665	1
KJ Dec 089	0.6719	0.6991	0.6855	0.3015	0.384	0.4992	1
KJ Nov 001	0.3854	0.4608	0.4231	0.35095	0.07215	0.0805533	0
KJ Nov 002	0.7133	0.7091	0.7112	0.35095	0.36025	0.402208	1
KJ Nov 003	0.5233	0.5288	0.52605	0.35095	0.1751	0.195494	0
KJ Nov 004	0.56	0.5885	0.57425	0.35095	0.2233	0.249308	0
KJ Nov 005	0.4957	0.3999	0.4478	0.35095	0.09685	0.10813	0
KJ Nov 006	0.3687	0.3661	0.3674	0.3555	0.0119	0.013504	0
KJ Nov 007	0.4428	0.4812	0.462	0.3555	0.1065	0.120855	0
KJ Nov 008	0.9531	0.9754	0.96425	0.3555	0.60875	0.690804	1
KJ Nov 009	0.4453	0.4393	0.4423	0.3555	0.0868	0.0984999	0
KJ Nov 010	0.3822	0.4288	0.4055	0.35095	0.05455	0.0609034	0
KJ Nov 011	0.53	0.5074	0.5187	0.35095	0.16775	0.187288	0
KJ Nov 012	0.505	0.4998	0.5024	0.35095	0.15145	0.169089	0
KJ Nov 013	0.5167	0.5192	0.51795	0.35095	0.167	0.18645	0
KJ Nov 014	0.6586	0.5514	0.605	0.35095	0.25405	0.283639	0
KJ Nov 015	0.7326	0.7192	0.7259	0.36395	0.36195	0.249745	0
KJ Nov 016	0.4901	0.4804	0.48525	0.36395	0.1213	0.083697	0
KJ Nov 017	0.6464	0.674	0.6602	0.3309	0.3293	0.240389	0
KJ Nov 018	0.4754	0.5012	0.4883	0.3309	0.1574	0.114902	0
KJ Nov 019	0.3925	0.3904	0.39145	0.3309	0.06055	0.0442015	0
KJ Nov 020	0.4214	0.4514	0.4364	0.3309	0.1055	0.077015	0
KJ Nov 021	0.5815	0.5867	0.5841	0.3309	0.2532	0.184836	0
KJ Nov 022	0.4545	0.4579	0.4562	0.3015	0.1547	0.20111	0
KJ Nov 023	0.3583	0.3698	0.36405	0.3015	0.06255	0.0619	0
KJ Nov 024	0.5068	0.4419	0.47435	0.36395	0.1104	0.076176	0
KJ Nov 025	0.5027	0.5656	0.53415	0.36395	0.1702	0.117438	0
KJ Nov 026	0.4596	0.4734	0.4665	0.3309	0.1356	0.098988	0
KJ Nov 027	0.3881	0.3973	0.3927	0.3086	0.0841	0.174928	0
KJ Nov 028	0.4025	0.3986	0.40055	0.3086	0.09195	0.191256	0
KJ Nov 029	0.3282	0.3448	0.3365	0.3705	-0.034	0	0
KJ Nov 030	0.3658	0.3772	0.3715	0.3705	0.001	0.00425	0
KJ Nov 031	0.3432	0.3538	0.3485	0.3705	-0.022	0	0
KJ Nov 032	0.3639	0.3716	0.36775	0.3705	-0.00275	0	0
KJ Nov 033	0.3928	0.3988	0.3958	0.3705	0.0253	0.107525	0
KJ Nov 034	0.3251	0.3542	0.33965	0.3086	0.03105	0.064584	0
KJ Nov 035	0.3519	0.3791	0.3655	0.3086	0.0569	0.118352	0
KJ Nov 036	0.3845	0.3952	0.38985	0.3086	0.08125	0.169	0
KJ Nov 037	0.4327	0.4262	0.42945	0.3086	0.12085	0.251368	0
KJ Nov 038	0.3085	0.3315	0.32	0.3705	-0.0505	0	0
KJ Nov 039	0.3544	0.3724	0.3634	0.3705	-0.0071	0	0
KJ Nov 040	0.3754	0.3642	0.3698	0.3705	-0.0007	0	0
KJ Nov 041	0.3615	0.3625	0.362	0.3705	-0.0085	0	0
KJ Nov 042	0.3441	0.3554	0.34975	0.3705	-0.02075	0	0
KJ Nov 043	0.3316	0.3603	0.34595	0.3086	0.03735	0.077688	0
KJ Nov 044	0.3592	0.3812	0.3702	0.3086	0.0616	0.128128	0
KJ Nov 045	0.3693	0.395	0.38215	0.3086	0.07355	0.152984	0
KJ Nov 046	0.3966	0.406	0.4013	0.3086	0.0927	0.192816	0
KJ Nov 047	0.3159	0.3549	0.3354	0.3705	-0.0351	0	0
KJ Nov 048	0.3607	0.3715	0.3661	0.3705	-0.0044	0	0
KJ Nov 049	0.3583	0.3564	0.35735	0.3705	-0.01315	0	0
KJ Nov 050	0.3698	0.3608	0.3653	0.3705	-0.0052	0	0
KJ Nov 051	0.3438	0.3687	0.35625	0.3705	-0.01425	0	0
KJ Nov 052	0.3389	0.3664	0.35265	0.3086	0.04405	0.091624	0
KJ Nov 053	0.3628	0.3809	0.37185	0.3086	0.06325	0.13156	0
KJ Nov 054	0.3724	0.3904	0.3814	0.3086	0.0728	0.151424	0
KJ Nov 055	0.414	0.399	0.4065	0.3086	0.0979	0.203632	0
KJ Nov 056	0.3264	0.3601	0.34325	0.3705	-0.02725	0	0
KJ Nov 057	0.347	0.3654	0.3562	0.3705	-0.0143	0	0
KJ Nov 058	0.3503	0.3587	0.3545	0.3705	-0.016	0	0
KJ Nov 059	0.3517	0.3453	0.3485	0.3705	-0.022	0	0
KJ Nov 060	0.3734	0.4139	0.39365	0.3705	0.02315	0.0983875	0
KJ Nov 061	0.3442	0.3707	0.35745	0.3086	0.04885	0.101608	0
KJ Nov 062	0.3475	0.3757	0.3616	0.3086	0.053	0.11024	0
KJ Nov 063	0.367	0.3849	0.37595	0.3086	0.06735	0.140088	0
KJ Nov 064	0.3861	0.3919	0.389	0.3086	0.0804	0.167232	0
KJ Nov 065	0.3193	0.3469	0.3331	0.3705	-0.0374	0	0
KJ Nov 066	0.3398	0.3687	0.35425	0.3705	-0.01625	0	0
KJ Nov 067	0.344	0.3463	0.34515	0.3705	-0.02535	0	0
KJ Nov 068	0.3731	0.3719	0.3725	0.3705	0.002	0.0085	0
KJ Nov 069	0.4095	0.4262	0.41785	0.3705	0.04735	0.201238	0
KJ Nov 070	0.3404	0.3676	0.354	0.3086	0.0454	0.094432	0
KJ Nov 071	0.3668	0.3829	0.37485	0.3086	0.06625	0.1378	0
KJ Nov 072	0.3693	0.3841	0.3767	0.3086	0.0681	0.141648	0
KJ Nov 073	0.3815	0.3831	0.3823	0.3086	0.0737	0.153296	0
KJ Nov 074	0.3296	0.348	0.3388	0.3705	-0.0317	0	0
KJ Nov 075	0.3373	0.3477	0.3425	0.3705	-0.028	0	0
KJ Nov 076	0.3596	0.3514	0.3555	0.3705	-0.015	0	0
KJ Nov 077	0.3758	0.3937	0.38475	0.3705	0.01425	0.0605625	0
KJ Nov 078	0.3853	0.3938	0.38955	0.3705	0.01905	0.0809625	0
KJ Nov 079	0.3299	0.3581	0.344	0.3086	0.0354	0.073632	0
KJ Nov 080	0.3779	0.374	0.37595	0.3086	0.06735	0.140088	0
KJ Nov 081	0.3685	0.3758	0.37215	0.3086	0.06355	0.132184	0
KJ Nov 082	0.3877	0.391	0.38935	0.3086	0.08075	0.16796	0
KJ Nov 083	0.3526	0.3552	0.3539	0.3705	-0.0166	0	0
KJ Nov 084	0.3354	0.3382	0.3368	0.3705	-0.0337	0	0
KJ Nov 085	0.3541	0.3595	0.3568	0.3705	-0.0137	0	0
KJ Nov 086	0.3926	0.4054	0.399	0.3705	0.0285	0.121125	0
KJ Nov 087	0.3966	0.4253	0.41095	0.3705	0.04045	0.171913	0
KJ Nov 088	0.3588	0.3612	0.36	0.3086	0.0514	0.106912	0
KJ Nov 089	0.358	0.3758	0.3669	0.3086	0.0583	0.121264	0
KJ Nov 090	0.3869	0.3859	0.3864	0.3086	0.0778	0.161824	0
KJ Nov 091	0.4025	0.4001	0.4013	0.3086	0.0927	0.192816	0
KJ Nov 092	0.4544	0.4669	0.46065	0.3086	0.15205	0.316264	1
KJ Nov 093	0.3844	0.3997	0.39205	0.36115	0.0309	0.0618	0
KJ Nov 094	0.3797	0.414	0.39685	0.36115	0.0357	0.0714	0
KJ Nov 095	0.4127	0.4434	0.42805	0.36115	0.0669	0.1338	0
KJ Nov 096	0.425	0.4284	0.4267	0.36115	0.06555	0.1311	0
KJ Nov 097	0.4324	0.4484	0.4404	0.36115	0.07925	0.1585	0
KJ Oct 001	0.3526	0.356	0.3543	0.3506	0.0037	0.002701	0
KJ Oct 002	0.3667	0.3835	0.3751	0.3506	0.0245	0.017885	0
KJ Oct 003	0.3704	0.3683	0.36935	0.3429	0.02645	0.0274601	0
KJ Oct 004	0.3658	0.3561	0.36095	0.3429	0.01805	0.0187393	0
KJ Oct 005	0.3924	0.38	0.3862	0.3429	0.0433	0.0449537	0
KJ Oct 006	0.37	0.3707	0.37035	0.3429	0.02745	0.0284983	0
KJ Oct 007	0.3863	0.3755	0.3809	0.3429	0.038	0.0394512	0
KJ Oct 008	0.3643	0.2963	0.3303	0.3506	-0.0203	0	0
KJ Oct 009	0.3516	0.3557	0.35365	0.3506	0.00305	0.0022265	0
KJ Oct 010	0.3741	0.3675	0.3708	0.3506	0.0202	0.014746	0
KJ Oct 011	0.3716	0.3733	0.37245	0.3506	0.02185	0.0159505	0
KJ Oct 012	0.4032	0.3952	0.3992	0.3555	0.0437	0.0495904	0
KJ Oct 013	0.3899	0.3855	0.3877	0.3555	0.0322	0.0365403	0
KJ Oct 014	0.3444	0.3712	0.3578	0.3555	0.0023	0.00261002	0
KJ Oct 015	0.3517	0.3586	0.35515	0.3555	-0.00035	-0.000397177	0
KJ Oct 016	0.3522	0.4797	0.41595	0.35095	0.065	0.0725705	0
KJ Oct 017	0.5407	0.5288	0.53475	0.35095	0.1838	0.205207	0
KJ Oct 018	0.6434	0.6359	0.63965	0.35095	0.2887	0.322325	1
KJ Oct 019	0.4788	0.4885	0.48365	0.35095	0.1327	0.148156	0
KJ Oct 020	0.4789	0.4684	0.47365	0.35095	0.1227	0.136991	0
KJ Oct 021	0.3949	0.3629	0.3789	0.3555	0.0234	0.0265541	0
KJ Oct 022	0.422	0.3845	0.40325	0.3555	0.04775	0.0541863	0
KJ Oct 023	0.3779	0.3554	0.36665	0.3555	0.01115	0.0126529	0
KJ Oct 024	0.3663	0.3642	0.36525	0.3555	0.00975	0.0110642	0
KJ Oct 025	0.4495	0.517	0.48325	0.35095	0.1323	0.147709	0
KJ Oct 026	0.4989	0.5018	0.50035	0.35095	0.1494	0.166801	0
KJ Oct 027	0.5534	0.555	0.5542	0.35095	0.20325	0.226922	0
KJ Oct 028	0.5009	0.4661	0.4835	0.35095	0.13255	0.147988	0
KJ Oct 029	0.5503	0.5488	0.54955	0.35095	0.1986	0.221731	0
KJ Oct 030	0.454	0.49	0.472	0.3555	0.1165	0.132203	0
KJ Oct 031	0.4456	0.4267	0.43615	0.3555	0.08065	0.0915209	0
KJ Oct 032	0.3501	0.3543	0.3522	0.3555	-0.0033	0	0
KJ Oct 033	0.4064	0.4216	0.414	0.3555	0.0585	0.0663853	0
KJ Oct 034	0.439	0.5472	0.4931	0.35095	0.14215	0.158706	0
KJ Oct 035	0.5526	0.5462	0.5494	0.35095	0.19845	0.221563	0
KJ Oct 036	0.4474	0.4525	0.44995	0.35095	0.099	0.110531	0
KJ Oct 037	0.4481	0.4578	0.45295	0.35095	0.102	0.11388	0
KJ Oct 038	0.4692	0.4508	0.46	0.35095	0.10905	0.121751	0
KJ Oct 039	0.5148	0.4867	0.50075	0.3555	0.14525	0.164828	0
KJ Oct 040	0.3864	0.3776	0.382	0.3555	0.0265	0.030072	0
KJ Oct 041	0.3666	0.3638	0.3652	0.3555	0.0097	0.0110075	0
KJ Oct 042	0.3836	0.3841	0.38385	0.3555	0.02835	0.0321713	0
KJ Oct 043	0.4323	0.4532	0.44275	0.35095	0.0918	0.102492	0
KJ Oct 044	0.5041	0.4618	0.48295	0.35095	0.132	0.147374	0
KJ Oct 045	0.5167	0.5345	0.5256	0.35095	0.17465	0.194991	0
KJ Oct 046	0.5037	0.5322	0.51795	0.35095	0.167	0.18645	0
KJ Oct 047	0.3474	0.3538	0.3506	0.35095	-0.00035	-0.000390764	0
KJ Oct 048	0.3967	0.3811	0.3889	0.3555	0.0334	0.037902	0
KJ Oct 049	0.3627	0.3668	0.36475	0.3555	0.00925	0.0104968	0
KJ Oct 050	0.3551	0.3535	0.3543	0.3555	-0.0012	0	0
KJ Oct 051	0.4009	0.3656	0.38325	0.3555	0.02775	0.0314905	0
KJ Oct 052	0.4381	0.4781	0.4581	0.35095	0.10715	0.11963	0
KJ Oct 053	0.8889	0.898	0.89345	0.35095	0.5425	0.605685	1
KJ Oct 054	0.443	0.4424	0.4427	0.35095	0.09175	0.102436	0
KJ Oct 055	0.4318	0.4314	0.4316	0.35095	0.08065	0.0900433	0
KJ Oct 056	0.4777	0.4694	0.47355	0.35095	0.1226	0.136879	0
KJ Oct 057	0.4341	0.4512	0.44265	0.3555	0.08715	0.098897	0
KJ Oct 058	0.3747	0.3793	0.377	0.3555	0.0215	0.024398	0
KJ Oct 059	0.3898	0.388	0.3889	0.3555	0.0334	0.037902	0
KJ Oct 060	0.3857	0.3822	0.38395	0.3555	0.02845	0.0322848	0
KJ Oct 061	0.4591	0.4901	0.4746	0.35095	0.12365	0.138051	0
KJ Oct 062	0.5255	0.5189	0.5222	0.35095	0.17125	0.191195	0
KJ Oct 063	0.6537	0.658	0.65585	0.35095	0.3049	0.340412	1
KJ Oct 064	0.5929	0.6001	0.5965	0.35095	0.24555	0.274149	0
KJ Oct 065	0.4957	0.3723	0.434	0.35095	0.08305	0.0927228	0
KJ Oct 066	0.3814	0.3763	0.37885	0.3555	0.02335	0.0264974	0
KJ Oct 067	0.6963	0.7287	0.7125	0.3555	0.357	0.40512	1
KJ Oct 068	0.3562	0.3631	0.35965	0.3555	0.00415	0.00470938	0
KJ Oct 069	0.681	0.6852	0.6831	0.3555	0.3276	0.371758	1
KJ Oct 070	0.4185	0.4581	0.4383	0.35095	0.08735	0.0975236	0
KJ Oct 071	0.4553	0.4269	0.4411	0.35095	0.09015	0.10065	0
KJ Oct 072	0.3604	0.376	0.3682	0.35095	0.01725	0.0192591	0
KJ Oct 073	0.4811	0.5	0.49055	0.35095	0.1396	0.155859	0
KJ Oct 074	0.5126	0.4041	0.45835	0.35095	0.1074	0.119909	0
KJ Oct 075	0.382	0.3875	0.38475	0.3555	0.02925	0.0331926	0
KJ Oct 076	0.3874	0.3896	0.3885	0.3555	0.033	0.0374481	0
KJ Oct 077	0.4261	0.4301	0.4281	0.3555	0.0726	0.0823858	0
KJ Oct 078	0.3713	0.3705	0.3709	0.3555	0.0154	0.0174758	0
KJ Oct 079	0.5408	0.5543	0.54755	0.3604	0.18715	0.136619	0
KJ Oct 080	0.3729	0.3838	0.37835	0.3604	0.01795	0.0131035	0
KJ Oct 081	0.3869	0.3846	0.38575	0.3604	0.02535	0.0185055	0
KJ Oct 082	0.4333	0.468	0.45065	0.36395	0.0867	0.059823	0
KJ Oct 083	0.5254	0.5234	0.5244	0.36395	0.16045	0.11071	0
KJ Oct 084	0.4823	0.4814	0.48185	0.36395	0.1179	0.081351	0
KJ Oct 085	0.3586	0.4509	0.40475	0.3506	0.05415	0.0395295	0
KJ Oct 086	0.4273	0.4297	0.4285	0.3604	0.0681	0.049713	0
KJ Oct 087	0.396	0.4044	0.4002	0.3604	0.0398	0.029054	0
KJ Oct 088	0.4741	0.463	0.46855	0.3604	0.10815	0.0789495	0
KJ Oct 089	0.3726	0.3712	0.3719	0.3604	0.0115	0.008395	0
KJ Oct 090	0.4474	0.4162	0.4318	0.3604	0.0714	0.052122	0
KJ Oct 091	0.4531	0.5168	0.48495	0.36395	0.121	0.08349	0
KJ Oct 092	0.5293	0.5142	0.52175	0.36395	0.1578	0.108882	0
KJ Oct 093	0.4688	0.3736	0.4212	0.36395	0.05725	0.0395025	0
KJ Oct 094	0.3843	0.3735	0.3789	0.3506	0.0283	0.020659	0
KJ Oct 095	0.5482	0.5428	0.5455	0.3604	0.1851	0.135123	0
KJ Oct 096	0.3776	0.3811	0.37935	0.3604	0.01895	0.0138335	0
KJ Oct 097	0.3858	0.3743	0.38005	0.3604	0.01965	0.0143445	0
KJ Oct 098	0.377	0.3867	0.38185	0.3604	0.02145	0.0156585	0
KJ Oct 099	0.433	0.3885	0.41075	0.3604	0.05035	0.0367555	0
KJ Oct 100	0.4907	0.5664	0.52855	0.36395	0.1646	0.113574	0
KJ Oct 101	0.5061	0.5159	0.511	0.36395	0.14705	0.101464	0
KJ Oct 102	0.5794	0.6087	0.59405	0.36395	0.2301	0.158769	0
KJ Oct 103	0.415	0.3804	0.3977	0.3506	0.0471	0.034383	0
KJ Oct 104	0.3755	0.3768	0.37615	0.3604	0.01575	0.0114975	0
KJ Oct 105	0.3874	0.3831	0.38525	0.3604	0.02485	0.0181405	0
KJ Oct 106	0.3765	0.3833	0.3799	0.3604	0.0195	0.014235	0
KJ Oct 107	0.3831	0.4025	0.3928	0.3604	0.0324	0.023652	0
KJ Oct 108	0.3763	0.3438	0.36005	0.3604	-0.00035	-0.0002555	0
KJ Oct 109	0.3781	0.486	0.43205	0.36395	0.0681	0.046989	0
KJ Oct 110	0.3927	0.3922	0.39245	0.36395	0.0285	0.019665	0
KJ Oct 111	0.4781	0.4289	0.4535	0.36395	0.08955	0.0617895	0
KJ Oct 112	0.3954	0.3605	0.37795	0.3506	0.02735	0.0199655	0
KJ Oct 113	0.369	0.3734	0.3712	0.3604	0.0108	0.007884	0
KJ Oct 114	0.3717	0.3945	0.3831	0.3604	0.0227	0.016571	0
KJ Oct 115	0.3828	0.3808	0.3818	0.3604	0.0214	0.015622	0
KJ Oct 116	0.3921	0.4064	0.39925	0.3604	0.03885	0.0283605	0
KJ Oct 117	0.3922	0.3819	0.38705	0.3604	0.02665	0.0194545	0
KJ Oct 118	0.3821	0.3839	0.383	0.36395	0.01905	0.0131445	0
KJ Oct 119	0.495	0.5082	0.5016	0.36395	0.13765	0.0949785	0
KJ Oct 120	0.4628	0.4391	0.45095	0.36395	0.087	0.06003	0
KJ Oct 121	0.3944	0.3689	0.38165	0.3506	0.03105	0.0226665	0
KJ Oct 122	0.4094	0.4149	0.41215	0.3604	0.05175	0.0377775	0
KJ Oct 123	0.4281	0.422	0.42505	0.3604	0.06465	0.0471945	0
KJ Oct 124	0.4571	0.4586	0.45785	0.3604	0.09745	0.0711385	0
KJ Oct 125	0.4165	0.4154	0.41595	0.3604	0.05555	0.0405515	0
KJ Oct 126	0.3844	0.3656	0.375	0.3604	0.0146	0.010658	0
KJ Oct 127	0.5009	0.4846	0.49275	0.36395	0.1288	0.088872	0
KJ Oct 128	0.5676	0.5698	0.5687	0.36395	0.20475	0.141277	0
KJ Oct 129	0.529	0.4946	0.5118	0.36395	0.14785	0.102017	0
KJ Oct 130	0.3157	0.3323	0.324	0.3705	-0.0465	0	0
KJ Oct 131	0.3387	0.3395	0.3391	0.3705	-0.0314	0	0
KJ Oct 132	0.3318	0.3374	0.3346	0.3705	-0.0359	0	0
KJ Oct 133	0.3546	0.3666	0.3606	0.3705	-0.0099	0	0
KJ Oct 134	0.3705	0.3729	0.3717	0.3705	0.0012	0.0051	0
KJ Oct 135	0.3358	0.3681	0.35195	0.3086	0.04335	0.090168	0
KJ Oct 136	0.3477	0.3698	0.35875	0.3086	0.05015	0.104312	0
KJ Oct 137	0.3601	0.369	0.36455	0.3086	0.05595	0.116376	0
KJ Oct 138	0.3841	0.391	0.38755	0.3086	0.07895	0.164216	0
KJ Oct 139	0.3351	0.3646	0.34985	0.3705	-0.02065	0	0
KJ Oct 140	0.3514	0.3598	0.3556	0.3705	-0.0149	0	0
KJ Oct 141	0.3438	0.3573	0.35055	0.3705	-0.01995	0	0
KJ Oct 142	0.3572	0.3512	0.3542	0.3705	-0.0163	0	0
KJ Oct 143	0.3823	0.3685	0.3754	0.3705	0.0049	0.020825	0
KJ Oct 144	0.3215	0.3573	0.3394	0.3086	0.0308	0.064064	0
KJ Oct 145	0.3546	0.3774	0.366	0.3086	0.0574	0.119392	0
KJ Sep 001	0.3707	0.3712	0.37095	0.3506	0.02035	0.0148555	0
KJ Sep 002	0.3216	0.341	0.3313	0.3429	-0.0116	0	0
KJ Sep 003	0.3586	0.3646	0.3616	0.3429	0.0187	0.0194142	0
KJ Sep 004	0.3587	0.3589	0.3588	0.3429	0.0159	0.0165072	0
KJ Sep 005	0.3478	0.3481	0.34795	0.3429	0.00505	0.00524286	0
KJ Sep 006	0.3745	0.3728	0.37365	0.3429	0.03075	0.0319244	0
KJ Sep 007	0.3701	0.3864	0.37825	0.3506	0.02765	0.0201845	0
KJ Sep 008	0.3854	0.3977	0.39155	0.3506	0.04095	0.0298935	0
KJ Sep 009	0.3793	0.3801	0.3797	0.3506	0.0291	0.021243	0
KJ Sep 010	0.3742	0.3663	0.37025	0.3506	0.01965	0.0143445	0
KJ Sep 011	0.3292	0.348	0.3386	0.3429	-0.0043	0	0
KJ Sep 012	0.363	0.3837	0.37335	0.3429	0.03045	0.0316129	0
KJ Sep 013	0.3453	0.3431	0.3442	0.3429	0.0013	0.00134965	0
KJ Sep 014	0.3545	0.3594	0.35695	0.3429	0.01405	0.0145866	0
KJ Sep 015	0.3601	0.3971	0.3786	0.3429	0.0357	0.0370634	0
KJ Sep 016	0.3657	0.3698	0.36775	0.3506	0.01715	0.0125195	0
KJ Sep 017	0.3968	0.4093	0.40305	0.3506	0.05245	0.0382885	0
KJ Sep 018	0.3705	0.3653	0.3679	0.3506	0.0173	0.012629	0
KJ Sep 019	0.4023	0.3938	0.39805	0.3506	0.04745	0.0346385	0
KJ Sep 020	0.5505	0.5766	0.56355	0.3429	0.22065	0.229077	0
KJ Sep 021	0.3437	0.3674	0.35555	0.3429	0.01265	0.0131331	0
KJ Sep 022	0.3546	0.3576	0.3561	0.3429	0.0132	0.0137041	0
KJ Sep 023	0.4196	0.3628	0.3912	0.3429	0.0483	0.0501446	0
KJ Sep 024	0.6837	0.6715	0.6776	0.3429	0.3347	0.347482	1
KJ Sep 025	0.3877	0.3855	0.3866	0.3506	0.036	0.02628	0
KJ Sep 026	0.3741	0.3761	0.3751	0.3506	0.0245	0.017885	0
KJ Sep 027	0.3816	0.3871	0.38435	0.3506	0.03375	0.0246375	0
KJ Sep 028	0.4536	0.4554	0.4545	0.3506	0.1039	0.075847	0
KJ Sep 029	0.3293	0.3456	0.33745	0.3429	-0.00545	0	0
KJ Sep 030	0.5516	0.5369	0.54425	0.3429	0.20135	0.20904	0
KJ Sep 031	0.3766	0.3904	0.3835	0.3429	0.0406	0.0421505	0
KJ Sep 032	0.3878	0.4021	0.39495	0.3429	0.05205	0.0540378	0
KJ Sep 033	0.3488	0.3544	0.3516	0.3429	0.0087	0.00903226	0
KJ Sep 034	0.4349	0.4371	0.436	0.3506	0.0854	0.062342	0
KJ Sep 035	0.4178	0.4253	0.42155	0.3506	0.07095	0.0517935	0
KJ Sep 036	0.4735	0.4775	0.4755	0.3506	0.1249	0.091177	0
KJ Sep 037	0.3844	0.3786	0.3815	0.3506	0.0309	0.022557	0
KJ Sep 038	0.3515	0.3728	0.36215	0.3429	0.01925	0.0199852	0
KJ Sep 039	0.3934	0.379	0.3862	0.3429	0.0433	0.0449537	0
KJ Sep 040	0.3573	0.3631	0.3602	0.3429	0.0173	0.0179607	0
KJ Sep 041	0.377	0.3787	0.37785	0.3429	0.03495	0.0362848	0
KJ Sep 042	0.3749	0.3687	0.3718	0.3429	0.0289	0.0300037	0
KJ Sep 043	0.3863	0.3888	0.38755	0.3506	0.03695	0.0269735	0
KJ Sep 044	0.3839	0.4018	0.39285	0.3506	0.04225	0.0308425	0
KJ Sep 045	0.3733	0.3701	0.3717	0.3506	0.0211	0.015403	0
KJ Sep 046	0.4177	0.398	0.40785	0.3506	0.05725	0.0417925	0
KJ Sep 047	0.3542	0.3492	0.3517	0.3429	0.0088	0.00913608	0
KJ Sep 048	0.4377	0.427	0.43235	0.3429	0.08945	0.0928662	0
KJ Sep 049	0.3852	0.3916	0.3884	0.3429	0.0455	0.0472377	0
KJ Sep 050	0.3558	0.347	0.3514	0.3429	0.0085	0.00882462	0
KJ Sep 051	0.3817	0.4027	0.3922	0.3429	0.0493	0.0511828	0
KJ Sep 052	0.3735	0.3708	0.37215	0.3506	0.02155	0.0157315	0
KJ Sep 053	0.3816	0.3741	0.37785	0.3506	0.02725	0.0198925	0
KJ Sep 054	0.5776	0.5491	0.56335	0.3506	0.21275	0.155307	0
KJ Sep 055	0.3559	0.3547	0.3553	0.3506	0.0047	0.003431	0
KJ Sep 056	0.3453	0.3622	0.35375	0.3429	0.01085	0.0112644	0
KJ Sep 057	0.378	0.3653	0.37165	0.3429	0.02875	0.029848	0
KJ Sep 058	0.3679	0.3677	0.3678	0.3429	0.0249	0.0258509	0
KJ Sep 059	0.3303	0.348	0.33915	0.3429	-0.00375	0	0
KJ Sep 060	0.4035	0.4175	0.4105	0.3429	0.0676	0.0701817	0
KJ Sep 061	0.3688	0.3727	0.37075	0.3506	0.02015	0.0147095	0
KJ Sep 062	0.3959	0.3972	0.39655	0.3506	0.04595	0.0335435	0
KJ Sep 063	0.4576	0.4435	0.45055	0.3309	0.11965	0.0873445	0
KJ Sep 064	0.3747	0.3565	0.3656	0.3309	0.0347	0.025331	0
KJ Sep 065	0.4395	0.4257	0.4326	0.3015	0.1311	0.17043	0
KJ Sep 066	0.3858	0.3786	0.3822	0.3015	0.0807	0.08005	0
KJ Sep 067	0.5744	0.524	0.5492	0.36395	0.18525	0.127823	0
KJ Sep 068	0.5241	0.4151	0.4696	0.36395	0.10565	0.0728985	0
KJ Sep 069	0.3999	0.4062	0.40305	0.3309	0.07215	0.0526695	0
KJ Sep 070	0.3891	0.3906	0.38985	0.3309	0.05895	0.0430335	0
KJ Sep 071	0.3869	0.3813	0.3841	0.3309	0.0532	0.038836	0
KJ Sep 072	0.3746	0.3857	0.38015	0.3309	0.04925	0.0359525	0
KJ Sep 073	0.3541	0.3411	0.3476	0.3309	0.0167	0.012191	0
KJ Sep 074	0.4534	0.4531	0.45325	0.3015	0.15175	0.197275	0
KJ Sep 075	0.4965	0.44	0.46825	0.3015	0.16675	0.1661	0
KJ Sep 076	0.4695	0.4798	0.47465	0.36395	0.1107	0.076383	0
KJ Sep 077	0.4705	0.3624	0.41645	0.36395	0.0525	0.036225	0
KJ Sep 078	0.3876	0.3941	0.39085	0.3309	0.05995	0.0437635	0
KJ Sep 079	0.402	0.3914	0.3967	0.3309	0.0658	0.048034	0
KJ Sep 080	0.3745	0.3774	0.37595	0.3309	0.04505	0.0328865	0
KJ Sep 081	0.5186	0.5193	0.51895	0.3309	0.18805	0.137277	0
KJ Sep 082	0.3658	0.3488	0.3573	0.3309	0.0264	0.019272	0
KJ Sep 083	0.4643	0.4775	0.4709	0.3015	0.1694	0.22022	0
KJ Sep 084	0.3943	0.3794	0.38685	0.3015	0.08535	0.0847	0
KJ Sep 085	0.4006	0.4683	0.43445	0.36395	0.0705	0.048645	0
KJ Sep 086	0.5825	0.5586	0.57055	0.36395	0.2066	0.142554	0
KJ Sep 087	0.3868	0.3874	0.3871	0.3309	0.0562	0.041026	0
KJ Sep 088	0.3723	0.373	0.37265	0.3309	0.04175	0.0304775	0
KJ Sep 089	0.3763	0.3826	0.37945	0.3309	0.04855	0.0354415	0
KJ Sep 090	0.3667	0.3749	0.3708	0.3309	0.0399	0.029127	0
KJ Sep 091	0.3895	0.3596	0.37455	0.3309	0.04365	0.0318645	0
KJ Sep 092	0.4734	0.487	0.4802	0.3015	0.1787	0.23231	0
KJ Sep 093	0.37	0.3714	0.3707	0.3015	0.0692	0.06855	0
KJ Sep 094	0.5284	0.5103	0.51935	0.36395	0.1554	0.107226	0
KJ Sep 095	0.4721	0.3824	0.42725	0.36395	0.0633	0.043677	0
KJ Sep 096	0.4284	0.4217	0.42505	0.3309	0.09415	0.0687295	0
KJ Sep 097	0.402	0.4064	0.4042	0.3309	0.0733	0.053509	0
KJ Sep 098	0.3879	0.3861	0.387	0.3309	0.0561	0.040953	0
KJ Sep 099	0.3899	0.3849	0.3874	0.3309	0.0565	0.041245	0
KJ Sep 100	0.384	0.3526	0.3683	0.3309	0.0374	0.027302	0
KJ Sep 101	0.3489	0.3609	0.3549	0.3015	0.0534	0.05275	0
KJ Sep 102	0.3361	0.3406	0.33835	0.3015	0.03685	0.0362	0
KJ Sep 103	0.3768	0.3781	0.37745	0.3506	0.02685	0.0196005	0
KJ Sep 104	0.3776	0.3962	0.3869	0.3604	0.0265	0.019345	0
KJ Sep 105	0.4469	0.4548	0.45085	0.3604	0.09045	0.0660285	0
KJ Sep 106	0.3614	0.3652	0.3633	0.3604	0.0029	0.002117	0
KJ Sep 107	0.3807	0.3795	0.3801	0.3604	0.0197	0.014381	0
KJ Sep 108	0.3794	0.3688	0.3741	0.3604	0.0137	0.010001	0
KJ Sep 109	0.3624	0.4642	0.4133	0.36395	0.04935	0.0340515	0
KJ Sep 110	0.5149	0.4666	0.49075	0.36395	0.1268	0.087492	0
KJ Sep 111	0.4936	0.5238	0.5087	0.36395	0.14475	0.0998775	0
KJ Sep 112	0.3922	0.3902	0.3912	0.3506	0.0406	0.029638	0
KJ Sep 113	0.3703	0.39	0.38015	0.3604	0.01975	0.0144175	0
KJ Sep 114	0.3823	0.388	0.38515	0.3604	0.02475	0.0180675	0
KJ Sep 115	0.3666	0.3661	0.36635	0.3604	0.00595	0.0043435	0
KJ Sep 116	0.3662	0.3694	0.3678	0.3604	0.0074	0.005402	0
KJ Sep 117	0.3876	0.3901	0.38885	0.3604	0.02845	0.0207685	0
KJ Sep 118	0.4484	0.4642	0.4563	0.36395	0.09235	0.0637215	0
KJ Sep 119	0.4661	0.4489	0.4575	0.36395	0.09355	0.0645495	0
KJ Sep 120	0.5077	0.525	0.51635	0.36395	0.1524	0.105156	0
KJ Sep 121	0.3733	0.3752	0.37425	0.3506	0.02365	0.0172645	0
KJ Sep 122	0.3866	0.3958	0.3912	0.3604	0.0308	0.022484	0
KJ Sep 123	0.3692	0.3785	0.37385	0.3604	0.01345	0.0098185	0
KJ Sep 124	0.3854	0.38	0.3827	0.3604	0.0223	0.016279	0
KJ Sep 125	0.3653	0.3747	0.37	0.3604	0.0096	0.007008	0
KJ Sep 126	0.3733	0.3756	0.37445	0.3604	0.01405	0.0102565	0
KJ Sep 127	0.4395	0.4638	0.45165	0.36395	0.0877	0.060513	0
KJ Sep 128	0.4994	0.5437	0.52155	0.36395	0.1576	0.108744	0
KJ Sep 129	0.4961	0.485	0.49055	0.36395	0.1266	0.087354	0
KJ Sep 130	0.3743	0.3871	0.3807	0.3506	0.0301	0.021973	0
KJ Sep 131	0.4118	0.4123	0.41205	0.3604	0.05165	0.0377045	0
KJ Sep 132	0.4079	0.4184	0.41315	0.3604	0.05275	0.0385075	0
